# Supplementary material for: The Gut Microbiota during a Behavioral Weight Loss Intervention
Source: Nutrients. 2021 Sep 18;13(9):3248. doi: 10.3390/nu13093248 (PMC8471894; doi:10.3390/nu13093248)
Supplement: Supplementary file 1 [file nutrients-13-03248-s001.zip]

Archive with 1 entries (1 files):
- Supplement 032421.pdf
